# Supplementary material for: Associations between Body Mass Index, Waist Circumference, and Myocardial Infarction in Older Adults Aged over 75 Years: A Population-Based Cohort Study
Source: Medicina (Kaunas). 2022 Nov 30;58(12):1768. doi: 10.3390/medicina58121768 (PMC9783624; doi:10.3390/medicina58121768)
Supplement: Supplementary file 1 [file medicina-58-01768-s001.zip]

Archive with 1 entries (1 files):
- medicina-2014437-supplementary.pdf
